# Supplementary material for: Patterns of Proliferative Activity in the Colonic Crypt Determine Crypt Stability and Rates of Somatic Evolution
Source: PLoS Comput Biol. 2013 Jun 13;9(6):e1003082. doi: 10.1371/journal.pcbi.1003082 (PMC3681728; doi:10.1371/journal.pcbi.1003082)
Supplement: Table S1 — Parameters associated with cell movement. Regression coefficients associated with the median speed of cell movement for a cell at position 2 in 1,000 simulations for each combination of the 5 proliferation kinetic curves, 5 death selection curves, and 4 death rates (0, 0.01, 0.1, and 2). Significantly associated covariates are highlighted (p-value<0.05). Positive estimates indicate that more cell divisions are needed for the cell at position 2 to exit the crypt column. Negative estimates indicate that fewer cell divisions are needed. The associations between the median speed of cell movement and the parameters are assessed using linear regression. The linear regression (least square fitting) was performed with the median number of mitoses needed to exit the column for a cell located at position 2 as the dependent variable, and the kinetics curves (categorical variables), death selection curves (categorical variables), the interaction between proliferation and death curves (categorical variables) and death rate as independent variables. Categorical variables are incorporated into the regression model by indicator design matrix with curve 1 as baseline. The interaction terms are delimited by semicolons. (XLSX) [file pcbi.1003082.s006.xlsx]

## Sheet: Movement_spead
Regression Analysis: Cell movement as a function of birth curves, death curves, death rate and birth-death curve interaction
	Estimate	Std. Error	t value	Pr(>|t|)
(Intercept)	323.694	172.931	1.87181	0.0641852
Birth Curve 2	9.9	242.316	0.0408557	0.967493
Birth Curve 3	81.8	242.316	0.337576	0.736398
Birth Curve 4	490	242.316	2.02215	0.0458584
Birth Curve 5	1155.8	242.316	4.7698	6.357e-06
Death Curve 2	-2.2	242.316	-0.00907905	0.992774
Death Curve 3	0.2	242.316	0.000825368	0.999343
Death Curve 4	3.4	242.316	0.0140313	0.988833
Death Curve 5	6.4	242.316	0.0264118	0.978982
Death Rate λ	-303.141	44.9431	-6.74499	1.03824e-09
Birth Curve 2:Death Curve 2	1.5	342.687	0.00437718	0.996516
Birth Curve 3:Death Curve 2	0.5	342.687	0.00145906	0.998839
Birth Curve 4:Death Curve 2	-8.5	342.687	-0.024804	0.980261
Birth Curve 5:Death Curve 2	-99.3	342.687	-0.289769	0.772599
Birth Curve 2:Death Curve 3	-0.1	342.687	-0.000291812	0.999768
Birth Curve 3:Death Curve 3	-1.2	342.687	-0.00350174	0.997213
Birth Curve 4:Death Curve 3	7.3	342.687	0.0213023	0.983047
Birth Curve 5:Death Curve 3	-72.2	342.687	-0.210688	0.833564
Birth Curve 2:Death Curve 4	1.5	342.687	0.00437718	0.996516
Birth Curve 3:Death Curve 4	7.6	342.687	0.0221777	0.982351
Birth Curve 4:Death Curve 4	59.7	342.687	0.174212	0.862055
Birth Curve 5:Death Curve 4	-63.7	342.687	-0.185884	0.852916
Birth Curve 2:Death Curve 5	-0.1	342.687	-0.000291812	0.999768
Birth Curve 3:Death Curve 5	7.5	342.687	0.0218859	0.982583
Birth Curve 4:Death Curve 5	120.2	342.687	0.350758	0.726515
Birth Curve 5:Death Curve 5	95.8	342.687	0.279556	0.780402
