# Supplementary material for: Patterns of Proliferative Activity in the Colonic Crypt Determine Crypt Stability and Rates of Somatic Evolution
Source: PLoS Comput Biol. 2013 Jun 13;9(6):e1003082. doi: 10.1371/journal.pcbi.1003082 (PMC3681728; doi:10.1371/journal.pcbi.1003082)
Supplement: Table S2 — Parameters associated with the probability of death of a mutated stem cell. Regression coefficients associated with the number of times a mutant stem cell is replaced by a wild type cell through stem cell apoptosis in 1,000 simulations for each combination of the 5 proliferation kinetic curves, 5 death selection curves, 4 death rates (0, 0.01, 0.1, 2), and 3 fitness values (0.5, 1.0, 2.0). Significantly associated covariates are highlighted (p-value<0.05). Positive estimates indicate that more loss of mutant stem cells is associated with the parameter. Negative estimates indicate less mutated stem cell loss is associated with the parameter. The associations between the number of times a mutated stem cell dies and the effects of input parameters are assessed using linear regression. The linear regression (least square fitting) was performed with the number of times a mutated stem cell dies as the dependent variable, and proliferation kinetic curves (categorical variables), death selection curves (categorical variables), the interaction between proliferation and death curves (categorical variables), death rate, and relative fitness of mutant cells as independent variables. Categorical variables were incorporated into the regression model by indicator design matrix with curve 1 as baseline. The interaction terms are delimited by semicolons. (XLSX) [file pcbi.1003082.s007.xlsx]

## Sheet: Reversion
Regression Analysis: Mutant stem cell replacement by a wild type cell as a function of birth curves, death curves, death rate, relative fitness, and birth-death curve interaction
	Estimate	Std. Error	t value	Pr(>|t|)
(Intercept)	129.69	17.8266	7.27509	7.70729e-13
Birht Curve 2	-23	23.4562	-0.980549	0.327087
Birht Curve 3	-48.4722	23.4562	-2.0665	0.0390761
Birht Curve 4	-109.583	23.4562	-4.67182	3.45584e-06
Birht Curve 5	-117.75	23.4562	-5.01999	6.26413e-07
Death Curve 2	5.25	23.4562	0.223821	0.822949
Death Curve 3	9.22222	23.4562	0.393167	0.694292
Death Curve 4	9.16667	23.4562	0.390799	0.696041
Death Curve 5	13.0833	23.4562	0.557776	0.57714
Death Curve Rate λ	150.178	3.89154	38.5909	6.70334e-191
Relative Fitness	-63.4662	5.31938	-11.9311	1.65768e-30
Birht Curve 2:Death Curve 2	6.47222	33.1721	0.19511	0.845352
Birht Curve 3:Death Curve 2	1.86111	33.1721	0.0561047	0.955271
Birht Curve 4:Death Curve 2	0.333333	33.1721	0.0100486	0.991985
Birht Curve 5:Death Curve 2	-4.47222	33.1721	-0.134819	0.892786
Birht Curve 2:Death Curve 3	9.52778	33.1721	0.287222	0.77401
Birht Curve 3:Death Curve 3	12.3889	33.1721	0.373473	0.708887
Birht Curve 4:Death Curve 3	8.44444	33.1721	0.254564	0.79912
Birht Curve 5:Death Curve 3	-3.52778	33.1721	-0.106348	0.915331
Birht Curve 2:Death Curve 4	18.3889	33.1721	0.554347	0.579483
Birht Curve 3:Death Curve 4	34.4444	33.1721	1.03835	0.299392
Birht Curve 4:Death Curve 4	63.8889	33.1721	1.92598	0.0544312
Birht Curve 5:Death Curve 4	20.6389	33.1721	0.622175	0.533989
Birht Curve 2:Death Curve 5	20.0833	33.1721	0.605428	0.545052
Birht Curve 3:Death Curve 5	43.3889	33.1721	1.30799	0.19122
Birht Curve 4:Death Curve 5	106.083	33.1721	3.19797	0.00143386
Birht Curve 5:Death Curve 5	80.8056	33.1721	2.43595	0.0150519
