# Supplementary material for: Patterns of Proliferative Activity in the Colonic Crypt Determine Crypt Stability and Rates of Somatic Evolution
Source: PLoS Comput Biol. 2013 Jun 13;9(6):e1003082. doi: 10.1371/journal.pcbi.1003082 (PMC3681728; doi:10.1371/journal.pcbi.1003082)
Supplement: Table S3 — Parameters associated with the tunneling probability. Regression coefficients associated with the number of times tunneling is observed in 1,000 simulations for each combination of the 5 proliferation kinetic curves, 5 death selection curves, 4 death rates (0, 0.01, 0.1, 2), and 3 fitness values for APC +/−CIN cells (0.5, 1.0, 2.0) and 3 fitness values for APC −/−CIN cells (0.5, 1.0, 2.0). Significantly associated covariates are highlighted (p-value<0.05). Positive estimates indicate that an increasing tunneling rate is associated with the parameter. Negative estimates indicate that a decreasing tunneling rate is associated with the parameter. Associations between the frequency of tunneling and the effects of input parameters are assessed using linear regression. The linear regression (least square fitting) was performed with the number of times tunneling occurs as the dependent variable, and proliferation kinetic curves (categorical variables), death selection curves (categorical variables), the interaction between proliferation and death curves (categorical variables), death rate, relative fitness of mutant cells, interaction between proliferation curves and death rate (categorical variables), interaction between death selection and death rate (categorical variables), and three-party interaction between proliferation (categorical variables), death selection and death rate as independent variables. Categorical variables were incorporated into the regression model by indicator design matrix with curve 1 as baseline. The interaction terms are delimited by semicolons. (XLSX) [file pcbi.1003082.s008.xlsx]

## Sheet: tunneling
Regression Analysis: Tunneling rate as a function of birth curves, death curves, death rate, relative fitness, birth-death curve interaction, and birth-death curve and death rate interaction
	Estimate	Std. Error	t value	Pr(>|t|)
(Intercept)	115.383	18.8508	6.12082	1.42793e-09
Birth Curve 2	7.89099	24.2983	0.324754	0.745448
Birth Curve 3	60.337	24.2969	2.48332	0.0132109
Birth Curve 4	447.414	24.2969	18.4144	7.37407e-64
Birth Curve 5	858.265	24.2975	35.3231	3.58087e-168
Death Curve 2	4.63333	24.2975	0.190691	0.848814
Death Curve 3	3.06249	24.2975	0.126041	0.899729
Death Curve 4	2.42339	24.2969	0.0997403	0.920574
Death Curve 5	1.55279	24.2969	0.063909	0.949058
Death Rate	76.5183	18.905	4.04752	5.6548e-05
Fitness 1	-98.6171	4.72776	-20.8592	3.60364e-78
Fitness 2	57.2237	4.71807	12.1286	2.61735e-31
Birth Curve 2:Death Curve 2	-3.22581	34.3619	-0.0938775	0.925229
Birth Curve 3:Death Curve 2	-5.11274	34.3605	-0.148797	0.88175
Birth Curve 4:Death Curve 2	-6.70226	34.3605	-0.195057	0.845396
Birth Curve 5:Death Curve 2	-19.8382	34.3614	-0.57734	0.563865
Birth Curve 2:Death Curve 3	1.1971	34.3615	0.0348383	0.972217
Birth Curve 3:Death Curve 3	-4.85386	34.3605	-0.141263	0.887696
Birth Curve 4:Death Curve 3	-9.373	34.3605	-0.272784	0.785086
Birth Curve 5:Death Curve 3	-16.4766	34.3609	-0.479517	0.631696
Birth Curve 2:Death Curve 4	1.15324	34.3611	0.0335624	0.973234
Birth Curve 3:Death Curve 4	-3.59633	34.3601	-0.104666	0.916666
Birth Curve 4:Death Curve 4	-1.46003	34.3601	-0.0424921	0.966117
Birth Curve 5:Death Curve 4	2.84093	34.3605	0.0826801	0.934126
Birth Curve 2:Death Curve 5	-0.512712	34.3611	-0.0149213	0.988099
Birth Curve 3:Death Curve 5	-7.16938	34.3601	-0.208654	0.834769
Birth Curve 4:Death Curve 5	7.03244	34.3601	0.204669	0.837881
Birth Curve 5:Death Curve 5	33.0114	34.3605	0.960737	0.336961
Birth Curve 2:Death Rate	11.2076	26.733	0.419243	0.675146
Birth Curve 3:Death Rate	25.3708	25.5304	0.993752	0.32063
Birth Curve 4:Death Rate	61.9259	25.5304	2.42558	0.015494
Birth Curve 5:Death Rate	-55.2133	26.0632	-2.11844	0.0344314
Death Curve 2:Death Rate	-15.0742	26.0641	-0.578349	0.563184
Death Curve 3:Death Rate	-48.8538	26.0681	-1.87409	0.0612659
Death Curve 4:Death Rate	-74.5345	25.5304	-2.91945	0.00360038
Death Curve 5:Death Rate	-73.7761	25.5304	-2.88974	0.00395501
Birth Curve 2:Death Curve 2:Death Rate	-8.65828	36.8577	-0.234911	0.814335
Birth Curve 3:Death Curve 2:Death Rate	-14.369	35.611	-0.4035	0.686683
Birth Curve 4:Death Curve 2:Death Rate	-53.2805	35.611	-1.49618	0.134982
Birth Curve 5:Death Curve 2:Death Rate	-3.07181	36.3759	-0.0844464	0.932722
Birth Curve 2:Death Curve 3:Death Rate	-17.2246	36.4825	-0.472134	0.636954
Birth Curve 3:Death Curve 3:Death Rate	-31.0294	35.6139	-0.871272	0.383855
Birth Curve 4:Death Curve 3:Death Rate	-107.253	35.6139	-3.01155	0.00267715
Birth Curve 5:Death Curve 3:Death Rate	-40.9831	35.996	-1.13855	0.255218
Birth Curve 2:Death Curve 4:Death Rate	-12.4553	36.1034	-0.344989	0.730189
Birth Curve 3:Death Curve 4:Death Rate	-40.3724	35.2222	-1.14622	0.252031
Birth Curve 4:Death Curve 4:Death Rate	-197.806	35.2222	-5.61594	2.65845e-08
Birth Curve 5:Death Curve 4:Death Rate	-160.494	35.6103	-4.50695	7.51021e-06
Birth Curve 2:Death Curve 5:Death Rate	-11.7163	36.1034	-0.32452	0.745626
Birth Curve 3:Death Curve 5:Death Rate	-40.1804	35.2222	-1.14077	0.254291
Birth Curve 4:Death Curve 5:Death Rate	-212.282	35.2222	-6.02694	2.50057e-09
Birth Curve 5:Death Curve 5:Death Rate	-214.761	35.6103	-6.03087	2.44295e-09
